# Supplementary material for: Enhanced Extracellular Transfer of HLA-DQ Activates CD3+ Lymphocytes towards Compromised Treg Induction in Celiac Disease
Source: Int J Mol Sci. 2022 May 29;23(11):6102. doi: 10.3390/ijms23116102 (PMC9181181; doi:10.3390/ijms23116102)
Supplement: Supplementary file 1 [file ijms-23-06102-s001.zip]

Archive with 1 entries (1 files):
- ijms-1724204-supplementary.pdf
